# Supplementary material for: Statistical image processing quantifies the changes in cytoplasmic texture associated with aging in Caenorhabditis elegans oocytes
Source: BMC Bioinformatics. 2021 Feb 17;22:73. doi: 10.1186/s12859-021-03990-3 (PMC7890843; doi:10.1186/s12859-021-03990-3)
Supplement: Supplementary file 10 — Additional file 10: Table S1. Processing time per image for Mm Value, SD, entropy and COR. The processing time was measured for input images of various sizes. The parameter settings were changed according to the image size. Processing time per image was calculated by averaging the processing time of 1000 images. The processing time for Mm Value was equivalent to that for SD, and that for entropy was greater than that for Mm Value or SD. The computational complexities of the SD and entropy are of the order of O(W2M2) and O(W2M2) + O(GM2), respectively, where W is the window size, M is the size of the input image and G is the number of grey levels of the input image. The processing time for the first-order statistical features was less than that for COR when the input images were small (30 × 30 pixels), but greater than that for COR when the input images were large (150 × 150 pixels). This was because the processing times for the first-order statistical features increased with the image size, but the processing time for COR was largely unaffected by the image size. [file 12859_2021_3990_MOESM10_ESM.xls]

## Sheet: Sheet1
Table S1 The processing time per image for Mm Value, SD, entropy, and COR
Size of input image (pixels)	Window size (pixels) for Mm Value, SD, and entropy	Distance parameter (pixels) for COR	Processing time per image (s)
			Mm Value	SD	entropy	COR (θ = 135 deg)
30×30	3	1	0.5 × 10-3	0.5 × 10-3	1.0 × 10-3	2.4 × 10-3
60×60	5	2	0.6 × 10-3	0.7 × 10-3	3.4 × 10-3	2.3 × 10-3
150×150	11	5	1.2 × 10-2	1.1 × 10-2	2.8 × 10-2	2.3 × 10-3
